# Supplementary material for: Isothermal self-assembly of multicomponent and evolutive DNA nanostructures
Source: Nat Nanotechnol. 2023 Jul 31;18(11):1311–8. doi: 10.1038/s41565-023-01468-2 (PMC10656289; doi:10.1038/s41565-023-01468-2)
Supplement: Supplementary file 6 — Source data of Figure 1C [file 41565_2023_1468_MOESM6_ESM.xlsx]

## Sheet: Feuil1
Fraction of partially and fully folded folded origamis after 24 hours of isothermal self-assembly with a set of staples coding for sharp triangles, for various incubation temperatures and NaCl concentrations
	[Na] = 0 mM		[Na] = 50 mM		[Na] = 100 mM		[Na] = 150 mM		[Na] = 250 mM		[Na] = 500 mM
Temperature (°C)	Partially folded	Fully folded	Partially folded	Fully folded	Partially folded	Fully folded	Partially folded	Fully folded	Partially folded	Fully folded	Partially folded	Fully folded
4	0	0	0	0	0.0169492	0	0.178771	0	0.135294	0.0117647	0	0
15	0	0	0.142857	0	0.428571	0.199134	0.161572	0.515284	0.37234	0.0957447	0	0
20	0	0	0.515873	0.309524	0.375303	0.380145	0.25498	0.625498	0.382429	0.149871	0	0
25	0	0	0.382353	0.539216	0.244019	0.559809	0.286307	0.651452	0.513636	0.218182	0	0
30	0	0	0.175	0.825	0.225352	0.701095	0.189831	0.783051	0.347403	0.0876623	0	0
35	0	0	0.263158	0.725146	0.144033	0.831276	0.205387	0.727273	0.226481	0.125436	0	0
40	0	0	0.12963	0	0.125	0.857143	0.250951	0.722433	0.275229	0.224771	0	0
45	0	0	0.05	0	0.652174	0.143478	0.45625	0.46875	0.329412	0.2	0	0
50	0	0	0	0	0.48913	0.0543478	0.142857	0.857143	0.341549	0.352113	0	0
55	0	0	0	0	0	0	0.0875912	0.912409	0.329897	0.489691	0	0
60	0	0	0	0	0	0	0.284211	0.157895	0.213376	0.716561	0	0
