# Supplementary material for: Isothermal self-assembly of multicomponent and evolutive DNA nanostructures
Source: Nat Nanotechnol. 2023 Jul 31;18(11):1311–8. doi: 10.1038/s41565-023-01468-2 (PMC10656289; doi:10.1038/s41565-023-01468-2)
Supplement: Supplementary file 7 — Source data of Figure 2A, Uncropped AFM image of Figure 2B, Uncropped AFM image of Figure 2B, Uncropped AFM image of Figure 2B, Uncropped AFM image of Figure 2B, Uncropped AFM image of Figure 2B, Uncropped Gel image of Figure 2B [file 41565_2023_1468_MOESM7_ESM.zip]

Archive with 7 entries (7 files):
- Source Data Figure 2/Data Figure 2A.xlsx
- Source Data Figure 2/Figure 2B Uncropped AFM 168h.jpg
- Source Data Figure 2/Figure 2B Uncropped AFM 16h.jpg
- Source Data Figure 2/Figure 2B Uncropped AFM 25h.jpg
- Source Data Figure 2/Figure 2B Uncropped AFM 72h.jpg
- Source Data Figure 2/Figure 2B Uncropped AFM purified tiles.jpg
- Source Data Figure 2/Figure 2B Uncropped Gel.jpg
