# Supplementary material for: Isothermal self-assembly of multicomponent and evolutive DNA nanostructures
Source: Nat Nanotechnol. 2023 Jul 31;18(11):1311–8. doi: 10.1038/s41565-023-01468-2 (PMC10656289; doi:10.1038/s41565-023-01468-2)
Supplement: Supplementary file 7 — Source data of Figure 2A, Uncropped AFM image of Figure 2B, Uncropped AFM image of Figure 2B, Uncropped AFM image of Figure 2B, Uncropped AFM image of Figure 2B, Uncropped AFM image of Figure 2B, Uncropped Gel image of Figure 2B [file 41565_2023_1468_MOESM7_ESM.zip › Source Data Figure 2/Data Figure 2A.xlsx]

## Sheet: Feuil1
	For each column (composition in biotinylated staples), each line represents one streptavin detected on a triangle where the number (1, 2, 3, 4, 5, or 6) represents the total number of streptavidin attached to that triangle.							Number of detected streptavidin. Each column represents a composition in biotinylated staples
	a	a,c	a,c,e	a,b,c,d,e,f			Number of streptavidin per triangle	a	a,c	a,c,e	a,b,c,d,e,f																4
	1	1	1	2			1	81	24	8	0																4
	1	1	1	2			2	0	48	26	8																4
	1	1	1	2			3	0	3	33	33																4
	1	1	1	2			4	0	0	0	56																4
	1	1	1	2			5	0	0	0	55																4
	1	1	1	2			6	0	0	0	66																4
	1	1	1	2																							4
	1	1	1	2																							4
	1	1	2	3																							4
	1	1	2	3																						3	4
	1	1	2	3																						3	4
	1	1	2	3																						3	4
	1	1	2	3																						3	4
	1	1	2	3																						3	4
	1	1	2	3																						3	4
	1	1	2	3																						3	4
	1	1	2	3																						3	4
	1	1	2	3																						3	4
	1	1	2	3																						3	4
	1	1	2	3																						3	4
	1	1	2	3																						3	4
	1	1	2	3																						3	4
	1	1	2	3																						3	4
	1	1	2	3																						3	4
	1	2	2	3																						3	4
	1	2	2	3																						3	4
	1	2	2	3																						3	4
	1	2	2	3																						3	4
	1	2	2	3																						3	4
	1	2	2	3																						3	4
	1	2	2	3																						3	4
	1	2	2	3																						3	4
	1	2	2	3																						3	4
	1	2	2	3																						3	4
	1	2	3	3																						3	4
	1	2	3	3																						3	4
	1	2	3	3																						3	4
	1	2	3	3																						3	4
	1	2	3	3																						3	4
	1	2	3	3																						3	4
	1	2	3	3																						3	4
	1	2	3	4																						3	4
	1	2	3	4																						3	4
	1	2	3	4																							4
	1	2	3	4																							4
	1	2	3	4																							4
	1	2	3	4																							4
	1	2	3	4																							4
	1	2	3	4																							4
	1	2	3	4																							4
	1	2	3	4																							4
	1	2	3	4																							4
	1	2	3	4																							4
	1	2	3	4																							4
	1	2	3	4																							4
	1	2	3	4
	1	2	3	4
	1	2	3	4
	1	2	3	4
	1	2	3	4
	1	2	3	4
	1	2	3	4
	1	2	3	4
	1	2	3	4
	1	2	3	4
	1	2	3	4
	1	2	3	4
	1	2		4
	1	2		4
	1	2		4
	1	2		4
	1	2		4
	1	3		4
	1	3		4
	1	3		4
	1			4
	1			4
	1			4
	1			4
	1			4
	1			4
				4
				4
				4
				4
				4
				4
				4
				4
				4
				4
				4
				4
				4
				4
				4
				4
				5
				5
				5
				5
				5
				5
				5
				5
				5
				5
				5
				5
				5
				5
				5
				5
				5
				5
				5
				5
				5
				5
				5
				5
				5
				5
				5
				5
				5
				5
				5
				5
				5
				5
				5
				5
				5
				5
				5
				5
				5
				5
				5
				5
				5
				5
				5
				5
				5
				5
				5
				5
				5
				5
				5
				6
				6
				6
				6
				6
				6
				6
				6
				6
				6
				6
				6
				6
				6
				6
				6
				6
				6
				6
				6
				6
				6
				6
				6
				6
				6
				6
				6
				6
				6
				6
				6
				6
				6
				6
				6
				6
				6
				6
				6
				6
				6
				6
				6
				6
				6
				6
				6
				6
				6
				6
				6
				6
				6
				6
				6
				6
				6
				6
				6
				6
				6
				6
				6
				6
				6
