# Supplementary material for: Isothermal self-assembly of multicomponent and evolutive DNA nanostructures
Source: Nat Nanotechnol. 2023 Jul 31;18(11):1311–8. doi: 10.1038/s41565-023-01468-2 (PMC10656289; doi:10.1038/s41565-023-01468-2)
Supplement: Supplementary file 8 — Uncropped image of Figure 3A, Uncropped image of Figure 3B left, Uncropped image of Figure 3B right bottom, Uncropped image of Figure 3B right top, Uncropped image of Figure 3C left, Uncropped image of Figure 3C right, Uncropped image of Figure 3D left, Uncropped image of Figure 3D right [file 41565_2023_1468_MOESM8_ESM.zip]

Archive with 8 entries (8 files):
- Source Data Figure 3/Uncropped image_Figure 3A.jpg
- Source Data Figure 3/Uncropped image_Figure3B_left.jpg
- Source Data Figure 3/Uncropped image_Figure3B_right_bottom.jpg
- Source Data Figure 3/Uncropped image_Figure3B_right_top.jpg
- Source Data Figure 3/Uncropped image_Figure3C_left.jpg
- Source Data Figure 3/Uncropped image_Figure3C_right.jpg
- Source Data Figure 3/Uncropped image_Figure3D_left.jpg
- Source Data Figure 3/Uncropped image_Figure3D_right.jpg
