# Supplementary material for: Isothermal self-assembly of multicomponent and evolutive DNA nanostructures
Source: Nat Nanotechnol. 2023 Jul 31;18(11):1311–8. doi: 10.1038/s41565-023-01468-2 (PMC10656289; doi:10.1038/s41565-023-01468-2)
Supplement: Supplementary file 9 — Source data of Figure 5 [file 41565_2023_1468_MOESM9_ESM.xlsx]

## Sheet: Feuil2
Fraction % of detected objects with a partial or fully folded rectangular shape or triangular shape with 1 , 2 or 3 well-formed corners, after an increasing incubation time, with 0, 20 or 48 shortened staples in the rectangle
Number of shortened staples: 0							Number of shortened staples: 20							Number of shortened staples: 48
Time (days)	Partially/fully folded rectangular shapes	Triangular shape with 1 well-formed corner	Triangular shape with 2 well-formed corners	Triangular shape with 3 well-formed corners	Mis-shaped or ill-defined		Time (days)	Partially/fully folded rectangular shapes	Triangular shape with 1 well-formed corner	Triangular shape with 2 well-formed corners	Triangular shape with 3 well-formed corners	Mis-shaped or ill-defined		Time (days)	Partially/fully folded rectangular shapes	Triangular shape with 1 well-formed corner	Triangular shape with 2 well-formed corners	Triangular shape with 3 well-formed corners	Mis-shaped or ill-defined
0	100	0	0	0	0		0	100	0	0	0	0		0	81.2121	0	0	0	18.7879
1	95.4545	0	0	0	4.54545		1	0	4.54545	0	0	95.4545		1	1.75439	29.8246	3.50877	0	64.9123
4	86.6667	0	0	0	13.3333		4	6.38298	34.0426	2.12766	0	57.4468		4	0	38.0952	35.7143	14.2857	11.9048
6	48.9796	2.04082	0	0	48.9796		6	0	26.6667	4.44444	0	68.8889		6	0	34	44	10	12
7	54.5455	0	0	0	45.4545		7	0	60.5263	0	0	39.4737		7	0	22.6415	58.4906	16.9811	1.88679
8	28.2353	10.5882	0	0	61.1765		8	0	43.3333	16.6667	0	40		8	0	24.7525	40.5941	17.8218	16.8317
11	19.1489	8.51064	6.38298	0	65.9574		11	0	40	24.4444	0	35.5556		11	0	20	55	20	5
18	15.625	12.5	0	0	71.875		18	0	44.4444	0	11.1111	44.4444		18	0	19.1489	42.5532	38.2979	0
42	0	31.9073	19.6078	17.8253	30.6595		42	0	9.89583	18.75	54.6875	16.6667		42	0	1.36612	4.37158	93.4426	0.819672
